# Supplementary material for: Size-Dependent Biodistribution of Fluorescent Furano-Allocolchicinoid-Chitosan Formulations in Mice
Source: Polymers (Basel). 2021 Jun 22;13(13):2045. doi: 10.3390/polym13132045 (PMC8271848; doi:10.3390/polym13132045)
Supplement: Supplementary file 1 [file polymers-13-02045-s001.zip]

Archive with 1 entries (1 files):
- polymers-1263037-supplementary.pdf
